# Supplementary material for: Evaluation of Intratumoral Response Heterogeneity in Metastatic Colorectal Cancer and Its Impact on Patient Overall Survival: Findings from 10,551 Patients in the ARCAD Database
Source: Cancers (Basel). 2023 Aug 15;15(16):4117. doi: 10.3390/cancers15164117 (PMC10452983; doi:10.3390/cancers15164117)
Supplement: Supplementary file 1 [file cancers-15-04117-s001.zip]

Archive with 1 entries (1 files):
- cancers-2483142-supplementary.pdf
